# Supplementary material for: A Highly Sensitive Method to Detect Avocado Sunblotch Viroid for the Maintenance of Infection-Free Avocado Germplasm Collections
Source: Viruses. 2019 Jun 4;11(6):512. doi: 10.3390/v11060512 (PMC6630647; doi:10.3390/v11060512)
Supplement: Supplementary file 1 [file viruses-11-00512-s001.zip]

Archive with 2 entries (2 files):
- S1 and S2.xlsx
- S3 ASBVd assay leaf collection protocol.docx
