# Supplementary material for: A Highly Sensitive Method to Detect Avocado Sunblotch Viroid for the Maintenance of Infection-Free Avocado Germplasm Collections
Source: Viruses. 2019 Jun 4;11(6):512. doi: 10.3390/v11060512 (PMC6630647; doi:10.3390/v11060512)
Supplement: Supplementary file 1 [file viruses-11-00512-s001.zip › S1 and S2.xlsx]

## Sheet: S1
SHRS ASBVd assay results (ND = Not Done, * denotes presence of phenotypic signs of viriod on the tree). Samples with a Fort Detrick graft ID were sent to Fort Detrick for collection backup.
Cultivar/Tree Number	Field Position	1996	2000	2009	TaqMan assay 2014-2016	Sample prep for TaqMan assay	ASBVd status	Tree removed	Fort Detrick graft ID	Fort Detrick graft ASBVd status
6836	W3-1-11-04	0	0	1	0	PlantTrak	negative
6836	WB4-06-07	0	0	0	0	PlantTrak	negative
# 21	WB4-07-22	ND	ND	0	0	PlantTrak	negative
# 21	WB4-07-23	ND	ND	0	0	PlantTrak	negative
# 21	WB4-07-16	ND	ND	0	0	PlantTrak	negative		25	positive
AGNES	WA2-14-31	0	0	0	1	PlantTrak	positive	YES
AGNES	WA2-14-32	0	0	0	ND*	NA	positive	YES	218	negative
ALICIA CORDERO	WB4-05-03	0	0	0	0	PlantTrak	negative		207	negative
ALICIA CORDERO	WB4-05-05	0	0	0	0	PlantTrak	negative
ANTIGUA	WB3-11-11	0	0	0	0	PlantTrak	negative		208	negative
ANTIGUA MARKET	WB4-01-04	0	0	0	0	PlantTrak	negative		35	negative
ANTIGUA MARKET	WB4-01-05	0	0	0	0	PlantTrak	negative
ANTIGUA MARKET	WB4-01-06	0	0	0	0	PlantTrak	negative
APAKIA 1	WB3-17-08	ND	0	0	0	PlantTrak	negative		92	negative
ARGUELLO	WA2-14-33	0	0	0	1	PlantTrak	positive	YES
ARGUI 1	WB3-14-03	0	0	0	0	PlantTrak	negative
ARGUI 1	WB3-13-03	0	0	0	0	Cutting	negative		21	positive
ARGUI 3	WB3-11-01	0	0	0	0	PlantTrak	negative		6	negative
ARUE SDLG	WA2-02-04	0	0	1	0	PlantTrak	negative
ARUE SDLG	WA2-01-05	0	0	0	1	PlantTrak	positive	YES
ARUE SDLG	WA2-01-06	1	0	0	1	PlantTrak	positive	YES
ARUE SDLG	WA4-01-41	ND	ND	0	0	PlantTrak	negative
ARUE X KANAN	WA4-28-17	ND	1	0	1	PlantTrak	positive	YES
ATLISCO NO. 1	W4-1-10-07	1	1	1	ND	NA	positive	YES
AVOCATOSA	WB3-15-01	0	0	0	0	PlantTrak	negative		78	negative
AVOCATOSA	WB3-15-02	0	0	0	0	PlantTrak	negative
AVOCATOSA 3	WB3-15-07	0	0	0	0	PlantTrak	negative		56	negative
AVOCATOSA 3	WB3-15-08	0	0	0	0	PlantTrak	negative
AYCOCK RED #3	W3-1-08-02	1	1	1	1	PlantTrak	positive	YES
AYCOCK RED NO. 19	W3-1-08-01	0	1	1	1	PlantTrak	positive	YES
AYCOCK RED NO. 19	WB4-03-22	0	0	0	1	PlantTrak	positive	YES	109	negative
AYCOCK RED NO. 19	WB4-03-23	0	0	0	1	PlantTrak	positive	YES
BACON	WB4-06-13	0	0	0	0	PlantTrak	negative
BACON	WB4-06-14	0	0	0	0	PlantTrak	negative
BACON SDLG	WB3-09-08	0	0	0	0	PlantTrak	negative
BACON SDLG	WB3-09-11	0	0	0	0	PlantTrak	negative
BACON SDLG	WB3-14-07	0	0	0	0	PlantTrak	negative
BACON SDLG	WB3-14-08	0	0	0	0	PlantTrak	negative
BACON SDLG	WB3-14-09	0	0	0	0	PlantTrak	negative
BALDEMAR	WB3-15-10	ND	ND	0	0	PlantTrak	negative		41	negative
BELIZE	WB4-04-05	0	0	0	0	PlantTrak	negative
BENEKE	WB4-03-09	ND	ND	0	0	PlantTrak	negative
BENEKE	WB4-03-14	ND	ND	0	0	PlantTrak	negative		12	negative
BENEKE	WB4-03-16	ND	ND	0	0	PlantTrak	negative
BENEKE	WB4-03-21	ND	ND	0	1	PlantTrak	positive	YES
BERNECKER	WB4-04-21	ND	ND	0	0	PlantTrak	negative
BERNECKER	WB4-04-23	ND	ND	0	0	PlantTrak	negative		61	negative
BERNECKER	WB4-07-10	ND	0	0	0	PlantTrak	negative
BERNECKER	WA2-14-37	0	1	0	1	PlantTrak	positive	YES
BETA	WB4-06-09	ND	ND	0	0	PlantTrak	negative
BETA	WB4-06-12	ND	ND	0	0	PlantTrak	negative		26	negative
BIAS	WB3-18-10	ND	ND	0	0	PlantTrak	negative		22	negative
BIAS	WB3-18-11	ND	ND	0	0	PlantTrak	negative
BISCAYNE	WA2-15-41	0	0	1	0	PlantTrak	negative
BISCAYNE	WA2-14-41	0	1	1	ND	NA	positive	YES
BISCAYNE (W.I.) SDLG	W4-1-03-16	0	0	1	1	PlantTrak	positive	YES
BISCAYNE (W.I.) SDLG	W4-1-03-17	1	1	1	ND	NA	positive	YES
BISCAYNE (W.I.) SDLG	W4-1-05-18	1	1	1	ND	NA	positive	YES
BISCAYNE (W.I.) SDLG	W4-1-07-08	1	1	1	ND	NA	positive	YES
BISCAYNE (W.I.) SDLG	W4-1-10-11	0	0	1	1	PlantTrak	positive	YES
BISCAYNE (W.I.) SDLG	W4-1-10-14	1	1	1	ND	NA	positive	YES
BISCAYNE (W.I.) SDLG	W4-1-12-06	1	1	1	ND	NA	positive	YES
BISCAYNE (W.I.) SDLG	W4-1-14-08	0	1	1	ND	NA	positive	YES
BOOTH #3	E04 NTBG (not SHRS)	ND	ND	ND	DEAD	Cutting			95	positive
BOOTH 1	WB4-01-20	ND	ND	0	0	PlantTrak	negative
BOOTH 7	WB4-10-04	ND	ND	0	DEAD	Cutting			51	negative
BOOTH 8	WB4-09-03	ND	ND	ND	0	PlantTrak	negative
BOOTH 8	WB4-10-03	ND	ND	1	DEAD	Cutting			215	negative
BORREGO	WA2-20-37	0	0	0	0	PlantTrak	negative
BORREGO	WB4-07-14	ND	0	0	0	PlantTrak	negative
BORREGO	WB4-07-15	ND	0	0	0	PlantTrak	negative
BROOKS LATE	WA2-15-35	0	0	0	0	PlantTrak	negative
BROOKS LATE	WA2-15-36	0	0	0	0	PlantTrak	negative
BROOKSVILLE SDLG	WA2-01-02	1	1	1	ND	NA	positive	YES
BROOKSVILLE SDLG	WA2-02-08	1	1	1	ND	NA	positive	YES
BROOKSVILLE SDLG	WA2-02-09	1	1	1	ND	NA	positive	YES
BROOKSVILLE SDLG	WA2-13-31	1	0	1	ND	NA	positive	YES
BUTLER	WB4-01-08	ND	ND	0	0	PlantTrak	negative
BUTLER	WB4-01-12	ND	ND	0	0	PlantTrak	negative
BUTLER	WB4-01-16	ND	ND	0	0	PlantTrak	negative
C.V. UNKNOWN	W4-1-09-04	0	0	0	0	PlantTrak	negative
CAPAC	W4-1-09-02	0	0	0	0	PlantTrak	negative
CAPAC	WB3-14-02	0	0	0	0	PlantTrak	negative		202, 203	negative
CATALINA	WA2-18-34	0	0	0	0	PlantTrak	negative
CATALINA	WB3-19-02	ND	ND	0	0	PlantTrak	negative		89	negative
CATALINA	WB3-19-06	ND	ND	0	0	PlantTrak	negative
CATALINA SDLG	WB4-04-16	ND	ND	0	0	PlantTrak	negative
CELAYA C-25	WA2-12-34	0	0	0	0	PlantTrak	negative
CELLON'S HAWAII SDLG	WB4-01-01	0	0	0	0	PlantTrak	negative
CELLON'S HAWAII SDLG	WB4-01-02	0	0	0	0	PlantTrak	negative		31	negative
CELLON'S HAWAII SDLG	WB4-01-03	0	0	0	0	PlantTrak	negative
CELLON'S HAWAII SDLG	W3-1-02-01	1	0	0	1	PlantTrak	positive	YES
CHAPULTEPEC PARK (ROOTST)	WB3-13-05	0	0	0	0	PlantTrak	negative
CHOQUETTE	WB4-08-22	0	0	0	0	PlantTrak	negative		103	negative
CHOQUETTE	WB4-08-23	ND	ND	0	0	PlantTrak	negative
CHOQUETTE	WB4-08-24	0	0	0	0	PlantTrak	negative
CHOTA	W4-1-10-08	1	1	1	ND	NA	positive	YES
COLLA	WB4-02-20	ND	ND	0	0	PlantTrak	negative		32	negative
COLLINRED SDLG B	W1-1 NE wall T	0	0	0	0	PlantTrak	negative
COLLINRED SDLG B	W2-2 r.i.ri sdlgB	ND	0	0	0	PlantTrak	negative
COLLINS	WD4-J-13	ND	0	1	1	PlantTrak	positive	YES
COLLINS SDLG	W4-1-16-04	1	1	1	ND	NA	positive	YES
COLLIN'S SDLG	WB3-09-13	0	0	0	0	PlantTrak	negative		120	negative
COLLINSON	W2-2 r.i. ri400	ND	0	1	0	PlantTrak	negative
COLLINSON	W4-1-09-13	1	1	1	ND	NA	positive	YES
COLLINSRED SDLG B	N4-1-08-01	0	0	0	0	PlantTrak	negative		93	positive
CONSECCION	WB3-12-01	ND	ND	0	0	PlantTrak	negative		118	negative
COURTRIGHT	WB4-09-16	0	0	0	0	PlantTrak	negative
COURTRIGHT	WB4-09-17	0	0	0	0	PlantTrak	negative		65	negative
COURTRIGHT	WB4-09-18	0	0	0	0	PlantTrak	negative
CRC 195-36	WA2-16-33	0	0	0	0	PlantTrak	negative
CRC 195-36 (ROOTSTOCK)	WA2-16-34	0	0	0	0	PlantTrak	negative
D.W.I. BANK	WB4-02-17	0	0	0	0	PlantTrak	negative		9	negative
D.W.I. BANK	WB4-02-18	0	0	0	0	PlantTrak	negative
D.W.I. BANK	W3-1-05-03	0	0	0	1	PlantTrak	positive
DADE	W4-1-07-02	0	0	0	0	PlantTrak	negative
DADE	WB3-12-05	0	0	0	0	PlantTrak	negative
DADE SDLG	WB4-04-17	ND	ND	0	1	Cutting	positive	YES	110	positive
DARIAN	WB3-19-10	ND	ND	0	0	PlantTrak	negative
DARIAN	WB3-19-12	ND	ND	0	0	PlantTrak	negative
DARIAN	WB3-19-11	ND	ND	0	1	Cutting	positive	YES	36	positive
DAY	WB3-16-04	ND	ND	0	0	PlantTrak	negative		37	negative
DAY	WB3-16-06	ND	ND	ND	0	PlantTrak	negative
DEL ORO #2	WA2-24-37.2	0	1	1	ND	NA	positive	YES
DICKINSON	WB3-12-02	0	0	0	0	PlantTrak	negative
DICKINSON	WB3-09-01	0	0	0	DEAD	Cutting			15	negative
DONALDSON	WB4-04-09	0	0	0	0	PlantTrak	negative
DONALDSON	W3-1-08-04	0	0	1	1	PlantTrak	positive	YES
DONI	WB3-18-03	ND	ND	0	0	PlantTrak	negative		121	negative
DONI	WB3-18-05	ND	ND	0	0	PlantTrak	negative
DONI	WB4-05-14	ND	ND	0	0	PlantTrak	negative
DONI	WB4-05-15	ND	ND	0	0	PlantTrak	negative
DONI	WB4-05-16	ND	ND	0	0	PlantTrak	negative
DORA	WB4-04-10	0	0	0	0	PlantTrak	negative
DR DUPUIS NO. 2	WA2-16-36	0	1	0	1	PlantTrak	positive	YES
DUKE	WA4-28-02	ND	0	1	0	PlantTrak	negative		59	negative
DUKE	WA4-28-51	0	0	0	0	PlantTrak	negative
DUKE SDLG	WA4-28-06	ND	0	0	0	PlantTrak	negative
DUNEDIN	W4-1-14-05	1	1	1	ND	NA	positive	YES
DWARF HERMAN	WB4-09-20	0	0	0	0	PlantTrak	negative
DWARF HERMAN	WB4-09-21	0	0	0	0	PlantTrak	negative
EDWIN	WB3-10-01	ND	ND	0	0	PlantTrak	negative		14	negative
EGAMI	WB3-13-07	0	0	0	0	PlantTrak	negative		115	negative
EGAMI	WB3-13-08	0	0	0	0	PlantTrak	negative
EGAS	W4-1-10-02	0	0	0	0	PlantTrak	negative
EIN VERED	WA2-16-37	0	0	0	0	PlantTrak	negative
EIN VERED	WA2-16-38	0	0	0	1	PlantTrak	positive	YES
EL PIDIO	WB3-16-05	ND	ND	0	0	PlantTrak	negative		29	negative
EL VENADO	WB3-11-12	0	0	0	0	PlantTrak	negative
EL VENADO	WB3-16-10	0	0	0	0	PlantTrak	negative
EL VENADO	WB3-16-11	0	0	1	0	PlantTrak	negative
EL VENADO	WB3-16-12	0	0	1	0	PlantTrak	negative
ELIZABETH	WB3-11-07	ND	ND	0	0	PlantTrak	negative		2	negative
EREGUAYQUIN 7	WB4-05-09	0	0	0	0	PlantTrak	negative		47	negative
EREGUAYQUIN 7	WB4-05-10	0	0	0	0	PlantTrak	negative
ESCOBAR	WB4-03-06	ND	ND	0	0	PlantTrak	negative
ESCOBAR	WB4-03-05	ND	ND	0	0	Cutting	negative		16	positive
ESCUELA	WB3-14-01	ND	ND	0	DEAD	Cutting			69, 34	negative
ESPARTA 2	WB4-02-01	ND	ND	0	0	PlantTrak	negative
ESPARTA 2	WB4-02-02	ND	ND	0	0	PlantTrak	negative		213	negative
ESPARTA 2	WB4-02-04	ND	ND	0	0	PlantTrak	negative
ESPARTA I	WB4-06-08	0	0	0	0	PlantTrak	negative		18	negative
ESPARTA I	WB4-06-11	0	0	0	0	PlantTrak	negative
ETTINGER	WB4-01-07	0	0	0	0	PlantTrak	negative
ETTINGER	WB4-01-09	0	0	0	0	PlantTrak	negative
FABIO ULLOA	WB3-18-04	ND	ND	0	0	PlantTrak	negative		39	negative
FUCHSIA	WB4-04-04	ND	ND	0	0	PlantTrak	negative		8	negative
FUCHSIA	WB4-04-08	ND	ND	0	0	PlantTrak	negative
FUERTE POPENOE 1937	WA2-16-40	0	0	0	1	PlantTrak	positive	YES
FUERTE POPENOE 1937	WA2-16-39	0	0	0	1	Cutting	positive	YES	87	positive
GAINESVILLE	WA2-13-31.2	1	1	1	ND	NA	positive	YES
GAINESVILLE SDLG	WA2-24-38.1	1	1	1	ND	NA	positive	YES
GAINESVILLE SDLG	WA2-24-50	ND	ND	0	1	PlantTrak	positive	YES
GALVAN	WB3-14-10	0	0	0	0	PlantTrak	negative		17	negative
GALVAN	WB3-14-11	0	0	1	0	PlantTrak	negative
GALVAN	WB3-14-12	0	0	0	0	PlantTrak	negative
GEN. FRANCISCO ROBLES	WA2-16-41	0	0	0	0	PlantTrak	negative
GEN. FRANCISCO ROBLES	WA2-17-41	0	0	0	1	PlantTrak	positive	YES	0	negative
GIRRARDIN	WA2-17-31	0	0	1	0	PlantTrak	negative		75	negative
GOTTFRIED	W1-1- NE Wall S	0	0	0	0	PlantTrak	negative
GOTTFRIED	WB3-11-04	0	0	0	0	PlantTrak	negative		114	negative
GOTTFRIED	W4-1-10-10	1	0	1	ND	NA	positive	YES
GOTTFRIED SDLG	W4-1-09-11	0	0	1	1	PlantTrak	positive	YES
GOTTFRIED SDLG	W4-1-15-08	0	0	0	1	PlantTrak	positive	YES
GOTTFRIED SDLG	W4-1-16-08	0	0	0	1	PlantTrak	positive	YES
GOTTFRIED SLDG	W4-1-07-16	1	1	1	1	PlantTrak	positive	YES
GRIPINA 5	WB4-02-23	0	0	0	0	PlantTrak	negative		42	negative
GRIPINA 12	WA2-17-33	0	0	1	1	PlantTrak	positive	YES
GRIPINA 12	WA2-17-34	0	0	1	1	PlantTrak	positive	YES
GUAYABAMBA	WA2-17-36	0	0	0	0	PlantTrak	negative		204, 205, 206	negative
HALL	WB4-09-08	ND	ND	0	0	PlantTrak	negative
HALL	WB4-09-09	ND	ND	0	0	PlantTrak	negative
HEYNS	WB3-15-11	0	0	0	0	PlantTrak	negative
HEYNS	WB3-15-12	0	0	0	0	PlantTrak	negative		217	negative
HIAWASSEE	WA2-17-38	0	0	0	0	PlantTrak	negative
HICKSON	WB4-03-02	ND	ND	0	0	PlantTrak	negative
HICKSON	WB4-03-03	ND	ND	0	0	PlantTrak	negative
HONALINDO 1	WB3-10-08	0	0	0	0	PlantTrak	negative
HONALINDO 1	WB3-10-07	0	0	0	1	Cutting	positive	YES	117	positive
IRWING 59	WB4-07-18	ND	0	0	0	PlantTrak	negative		99	negative
IRWING 78	W3-1-13-02	0	0	0	0	PlantTrak	negative
IRWING 96	W3-1-13-03	0	0	0	0	PlantTrak	negative
IRWING 120	WB4-07-21	0	0	0	0	PlantTrak	negative		11	negative
IRWING 134	WB4-08-14	0	0	0	0	PlantTrak	negative		84	negative
ISHIM	W4-1-12-05	1	1	1	ND	NA	positive	YES
JOSE ANTONIO	WA2-22-38.2	0	0	0	0	PlantTrak	negative
JOSE ANTONIO	WB4-05-01	0	0	0	0	PlantTrak	negative
JOSE ANTONIO	WB4-05-02	0	0	0	0	PlantTrak	negative
JOSE ANTONIO	WA2-20-32.2	0	1	0	1	PlantTrak	positive	YES
JOSE ANTONIO	WA2-24-38	1	1	1	ND	PlantTrak	positive	YES
JUAN JOSE	WB3-13-12	ND	ND	0	DEAD	Cutting			209	negative
JUQUET	WB4-02-08	ND	ND	0	0	PlantTrak	negative
JUQUET	WB4-02-09	ND	ND	0	0	PlantTrak	negative		211	negative
KAMPONG	WB4-05-19	ND	ND	0	0	PlantTrak	negative		88	negative
KAMPONG 2	WB3-09-05	ND	ND	0	DEAD	Cutting			83	negative
KAYAB	W4-1-18-05	0	0	1	1	PlantTrak	positive	YES
KEY LARGO	WA2-18-41	0	0	0	0	PlantTrak	negative
KEY LARGO	WA2-19-41	0	0	0	0	PlantTrak	negative
KILO 4 CEIBA	W3-1-09-01	0	0	0	1	PlantTrak	positive	YES
KOSEL	W3-1-04-02	0	0	0	1	PlantTrak	positive	YES
LA PISCINA	WB3-18-07	0	0	0	0	PlantTrak	negative
LA PISCINA	WB3-18-09	0	0	0	0	PlantTrak	negative
LA PISCINA	WB3-18-08	0	0	0	1	Cutting	positive	YES	30	positive
LAMAT	W4-1-14-07	1	0	1	ND	NA	positive	YES
LARGO	WB3-17-11	ND	ND	0	0	PlantTrak	negative		28	negative
LARGO	WB3-17-12	ND	ND	0	0	PlantTrak	negative
LEYAD ARO	WB3-12-10	0	0	0	0	PlantTrak	negative		45	negative
LEYAD ARO	WB3-12-11	0	0	0	0	PlantTrak	negative
LEYAD ARO	WB3-12-12	0	0	0	0	PlantTrak	negative
LIMA LATE	WB4-05-08	0	0	0	0	PlantTrak	negative
LINDA	WB4-03-08	ND	ND	0	0	PlantTrak	negative		98	negative
LINEA	WB3-16-03	ND	ND	0	DEAD	Cutting			10	positive
LISA	WB4-09-07	ND	ND	0	0	PlantTrak	negative		77	negative
LIZANO	WB3-08-05	ND	ND	0	0	PlantTrak	negative
LORETTA	WB4-09-15	ND	ND	0	0	PlantTrak	negative		13	negative
LULA	W2-2 NW	0	0	0	0	PlantTrak	negative
LULA	WA2-20-31	0	0	0	0	PlantTrak	negative
LULA	WB3-10-04	ND	ND	0	0	PlantTrak	negative		33	negative
LULA	WB4-06-15	ND	ND	0	0	PlantTrak	negative		64	negative
LULA	WB4-06-17	ND	ND	0	0	PlantTrak	negative
MARCUS	WB3-15-09	ND	ND	0	0	PlantTrak	negative		50	negative
MARCUS	WB4-02-11	ND	ND	0	0	PlantTrak	negative
MARCUS PUMPKIN	WB3-17-01	ND	ND	0	0	PlantTrak	negative		46	negative
MARCUS PUMPKIN	WB3-17-02	ND	ND	0	0	PlantTrak	negative
MARSHELINE	WA2-21-37	0	0	0	0	PlantTrak	negative		60	negative
MARTA	WB3-16-02	ND	ND	0	0	PlantTrak	negative		48	negative
MAXIMA	WA2-21-35	0	0	0	0	PlantTrak	negative
MAXIMA	WA2-21-36	0	0	0	0	PlantTrak	negative
MELENDEZ	WB4-03-01	0	0	0	0	PlantTrak	negative
MELENDEZ	W3-1-06-01	0	0	0	ND*	NA	positive	YES
MELENDEZ 2	WB3-16-01	0	0	0	0	PlantTrak	negative
MEXICOLA	WB4-06-18	ND	ND	0	0	PlantTrak	negative
MEXICOLA	WB4-06-20	ND	ND	0	0	PlantTrak	negative
MEXICOLA	WB4-06-19	ND	ND	0	1	Cutting	positive	YES	44	positive
MIQUEL	WB4-09-22	ND	ND	0	0	PlantTrak	negative
MIRAMAR DE MONTE DE ORO	WB3-16-07	0	0	0	0	PlantTrak	negative		91	negative
MIRAMAR DE MONTE DE ORO	WB3-16-08	0	0	0	0	PlantTrak	negative
MIRAMAR DE MONTE DE ORO	WB3-16-09	0	0	0	0	PlantTrak	negative
MOKI MAUI	WB3-06-10	ND	ND	0	DEAD	Cutting			122	negative
MONROE	W3-1-07-04	0	0	0	0	PlantTrak	negative
MONROE	WA2-21-31	0	0	0	0	PlantTrak	negative
MONROE	WA2-21-32	0	0	0	0	PlantTrak	negative
MONROE	WB4-03-18	0	0	0	0	PlantTrak	negative
MONROE	WB4-06-21	ND	ND	0	0	PlantTrak	negative
MONROE	WB4-06-22	ND	ND	0	0	PlantTrak	negative		73	negative
MONROE	WB4-06-23	ND	ND	0	0	PlantTrak	negative
NABAL	W4-1-10-05	0	0	0	0	PlantTrak	negative
NABAL	W4-1-09-05	0	0	1	1	PlantTrak	positive	YES
NABAL SDLG	WB1-12-04	ND	0	0	0	PlantTrak	negative
NABAL SEEDLING	W3-1-12-04	0	0	0	0	PlantTrak	negative
NABAL SEEDLING	WB4-07-02	0	0	0	0	PlantTrak	negative		5	negative
NADIR	WB4-05-11	ND	ND	0	DEAD	Cutting			19	negative
NARANJO NO. 1	WA2-10-37	0	0	0	0	PlantTrak	negative		104	negative
NARANJO NO. 1	WA2-10-38	0	0	0	1	PlantTrak	positive	YES
NARANJO NO. 2	WA2-10-39	0	0	0	0	PlantTrak	negative		106	negative
NESBITT	WB4-07-01	ND	ND	0	0	PlantTrak	negative
NESBITT	WB4-07-07	ND	ND	0	0	PlantTrak	negative
NIDIA	WB3-06-07	ND	ND	ND	DEAD	Cutting			66	negative
NIMLIOH	WB4-10-11	0	0	0	0	PlantTrak	negative
NIRODY	WB4-02-22	ND	ND	1	0	PlantTrak	negative
NORDSHTEIN	WA2-23-35	0	0	0	1	PlantTrak	positive	YES
NORDSHTEIN	WA2-23-36	0	0	0	1	PlantTrak	positive	YES
NOVILLERO	WB3-10-05	0	0	0	0	PlantTrak	negative
NOVILLERO	WB3-10-06	0	0	0	0	PlantTrak	negative		82	negative
NUBIGENA	WB3-19-07	0	0	1	0	PlantTrak	negative
NUBIGENA	WB3-19-08	0	0	0	0	PlantTrak	negative
NUBIGENA	WB3-19-09	0	0	0	0	PlantTrak	negative
NUBIGENA	WB3-10-03	0	0	0	1	Cutting	positive	YES	97	positive
ORIZABA 3	WB3-14-04	0	0	0	0	PlantTrak	negative		210	negative
ORIZABA 3	WB3-14-05	0	0	0	0	PlantTrak	negative
ORIZABA 3	WB3-14-06	0	0	0	0	PlantTrak	negative
ORIZABA 4	WB3-09-03	0	0	0	0	Cutting	negative		43	positive
ORIZABA 6	WB3-10-02	0	0	0	0	PlantTrak	negative		119	negative
P.I.C. 9615	WB3-13-10	ND	0	0	1	Cutting	positive	YES	105	positive
PANCHO	WA2-10-41	0	0	0	0	PlantTrak	negative
PERSEA SCHIEDEANA	WB3-09-12	0	0	0	0	PlantTrak	negative
PETERSON	WB3-13-01	ND	ND	ND	DEAD	Cutting			111	positive
PINKERTON	WB4-09-01	0	0	0	1	Cutting	positive	YES	107	positive
POLLOCK	WB4-03-04	0	0	0	0	PlantTrak	negative
POPE	WB4-10-13	0	0	0	0	PlantTrak	negative		102	negative
POPENOE	WB4-02-14	ND	ND	0	0	PlantTrak	negative
PROGRESO 1	WB3-09-10	0	0	0	0	PlantTrak	negative		38	negative
QUEEN	WB3-17-04	0	0	0	0	PlantTrak	negative		55	negative
QUEEN	WB3-17-06	0	0	0	0	PlantTrak	negative
QUEEN (ROOTSTOCK)	WB3-13-06	0	0	0	0	PlantTrak	negative
QUEEN 8	W3-1-14-03	0	0	0	0	PlantTrak	negative
QUEEN 8	WB4-08-01	0	0	0	0	PlantTrak	negative
QUEEN 8	WB4-08-02	0	0	0	0	PlantTrak	negative
QUEEN 8	WB4-08-03	0	0	0	0	PlantTrak	negative
R06-T05	WB4-02-13	ND	ND	0	1	Cutting	positive	YES	3	positive
R14-T01	WB4-08-06	ND	ND	0	0	PlantTrak	negative		212	negative
R14-T01	WB4-08-09	ND	ND	0	0	PlantTrak	negative
R14-T01	WB4-08-10	ND	ND	0	0	PlantTrak	negative
R14-T01	WB4-08-12	ND	ND	0	0	PlantTrak	negative
R14-T01	WB4-08-13	ND	ND	0	0	PlantTrak	negative
R14-T01	WB4-08-15	ND	ND	0	0	PlantTrak	negative
R14-T06	WB4-05-20	ND	ND	0	0	PlantTrak	negative
R14-T06	WB4-05-21	ND	ND	0	0	PlantTrak	negative
R14-T06	WB4-07-17	ND	ND	0	0	PlantTrak	negative
R14-T06	WB4-07-19	ND	ND	0	0	PlantTrak	negative
R14-T06	WB4-07-20	ND	ND	0	0	PlantTrak	negative
R21-T05	WB4-01-11	ND	ND	0	0	PlantTrak	negative		100	negative
R21-T05	WB4-01-22	ND	ND	0	0	PlantTrak	negative
R21-T05	WB4-01-23	ND	ND	0	0	PlantTrak	negative
RAUL ARANGO	WB4-04-19	0	0	0	0	PlantTrak	negative		20	negative
REINA VICTORIA	WA2-13-37	0	0	0	0	PlantTrak	negative
RIVAS 2	WB3-09-09	ND	ND	0	0	PlantTrak	negative		40	negative
ROMAIN NO. 1	WB4-02-10	0	0	0	0	PlantTrak	negative		71	negative
ROMAIN NO. 1	WB4-02-12	0	0	0	0	PlantTrak	negative
ROMAIN NO. 1	W3-1-04-05	0	0	0	1	PlantTrak	positive	YES
RUIZ	WB3-11-09	ND	ND	0	0	PlantTrak	negative
RUSSELL	WB4-07-09	ND	ND	0	0	PlantTrak	negative
RUSSELL	WB4-07-11	ND	ND	0	0	PlantTrak	negative
SAN JEIRER 1	WB3-12-04	0	0	0	0	PlantTrak	negative		1	negative
SAN MIGUEL	WB4-09-11	0	0	0	0	PlantTrak	negative
SAN RAFAEL	WB3-12-07	0	0	0	0	PlantTrak	negative
SAN RAFAEL	WB3-12-09	0	0	0	0	PlantTrak	negative		216	negative
SAN RAFAEL	WB3-17-05	0	0	0	0	PlantTrak	negative
SDLG OF BROOKSVILLE SDLG	WA2-01-07	0	1	1	ND	NA	positive	YES
SDLG OF BROOKSVILLE SDLG	WA2-01-09	1	1	1	ND	NA	positive	YES
SDLG OF BROOKSVILLE SDLG	WA2-01-10	1	1	1	ND	NA	positive	YES
SDLG OF BROOKSVILLE SDLG	WA2-01-11	1	1	1	ND	NA	positive	YES
SDLG OF BROOKSVILLE SDLG	WA2-01-12	1	1	1	ND	NA	positive	YES
SDLG OF BROOKSVILLE SDLG	WA2-01-13	1	1	1	ND	NA	positive	YES
SDLG OF BROOKSVILLE SDLG	WA2-01-14	0	0	0	1	PlantTrak	positive	YES
SDLG OF BROOKSVILLE SDLG	WA2-01-15	1	1	1	ND	NA	positive	YES
SDLG OF BROOKSVILLE SDLG	WA2-02-10	1	1	1	ND	NA	positive	YES
SDLG OF BROOKSVILLE SDLG	WA2-02-11	0	1	1	ND	NA	positive	YES
SDLG OF BROOKSVILLE SDLG	WA2-02-12	1	1	1	ND	NA	positive	YES
SDLG OF BROOKSVILLE SDLG	WA2-02-19	1	1	1	ND	NA	positive	YES
SDLG OF BROOKSVILLE SDLG	WA2-02-20	1	1	1	ND	NA	positive	YES
SDLG OF BROOKSVILLE SDLG	WA2-03-02	1	1	1	ND	NA	positive	YES
SDLG OF ITZAMNA SDLG	WA2-02-06	0	0	0	0	PlantTrak	negative
SDLG OF ITZAMNA SDLG	WA2-01-03	0	0	0	1	PlantTrak	positive	YES
SEEDLESS AVOCADO	W4-1-16-07	0	0	0	1	PlantTrak	positive	YES	63	negative
SEEDLESS MEXICAN	W4-1-08-15	1	1	1	ND	NA	positive	YES
SEMIL 34	WA2-13-39	0	0	1	0	PlantTrak	negative
SEMIL 38	WB3-19-01	0	0	0	0	PlantTrak	negative
SEMIL 43	WB3-19-04	0	0	0	0	PlantTrak	negative		123	negative
SEMIL 43	WA2-13-41	0	0	0	1	Cutting	positive	YES	96	positive
SHARWIL	WA2-12-37	0	1	0	1	PlantTrak	positive	YES
SIMMONDS	W2-2-SW Bldg 41	0	0	0	0	PlantTrak	negative		53	negative
SIMMONDS	WB2-FTBG-02-170	ND	ND	ND	0	PlantTrak	negative
SIMMONDS SDLG	W4-1-09-06	1	1	1	ND	NA	positive	YES
SIMON	WB4-03-19	0	0	0	0	PlantTrak	negative		85	negative
SITIO DEL NINO #3	WB4-04-13	ND	ND	0	0	PlantTrak	negative
SITIO DEL NINO #3	WB4-04-12	ND	ND	0	1	PlantTrak	positive	YES
SITIO DEL NINO #3	WB4-04-14	ND	ND	0	1	PlantTrak	positive	YES	67	negative
SITIO DEL NINO #5	WB4-06-05	0	0	0	0	PlantTrak	negative		7	negative
SITIO DEL NINO #5	WB4-06-06	0	0	0	0	PlantTrak	negative
SUARDIA	WA2-22-40	0	1	0	0	PlantTrak	negative
SUARDIA	WB4-01-17	0	0	0	0	PlantTrak	negative
SUARDIA	WB4-01-18	0	0	0	0	PlantTrak	negative
TAMAYO	WB4-07-08	0	0	0	0	Cutting	negative		24	positive
TANTIMA 2	WB3-11-10	0	0	0	0	PlantTrak	negative		80	negative
TAYLOR	WB3-13-02	0	0	0	0	PlantTrak	negative		23	negative
TAYLOR	WB3-17-07	0	0	0	0	PlantTrak	negative
TAYLOR	W3-1-03-03	0	1	1	ND	NA	positive	YES
TEAGUE	WB4-07-04	0	0	0	0	PlantTrak	negative		68	negative
TEAGUE	WB4-07-05	0	0	0	0	PlantTrak	negative
TELA	WB3-10-09	0	0	0	0	PlantTrak	negative		49	negative
TELA	WB3-15-04	0	0	0	0	PlantTrak	negative
TELA	WB3-15-05	0	0	0	0	PlantTrak	negative
TELA	WB3-15-06	0	0	0	0	PlantTrak	negative
TENERIFE	WA2-22-37	0	0	0	0	PlantTrak	negative
TENERIFE	WA2-24-35.2	0	0	0	0	PlantTrak	negative
TENSEN-A	WA2-18-31	0	0	0	0	PlantTrak	negative
TENSEN-B	WA2-20-40	0	0	0	0	PlantTrak	negative
TENSEN-C	WA2-22-35.2	0	0	0	0	PlantTrak	negative
TERTOH	W4-1-10-06	1	1	0	1	PlantTrak	positive	YES
TOLTEC	WA2-22-34	1	0	0	0	PlantTrak	negative
TOLTEC	WA2-22-31	1	0	0	1	PlantTrak	positive	YES
TOLTEC	WB3-13-11	0	0	1	DEAD	Cutting			4	positive
TONNAGE	W3-1-06-04	0	0	1	0	PlantTrak	negative
TONNAGE	WB4-03-07	0	0	0	0	PlantTrak	negative		113	negative
TOWER 2	WB4-09-13	0	0	0	0	PlantTrak	negative
TOWER 2	WB4-09-14	0	0	0	0	PlantTrak	negative
TOWER 2	WA2-13-35	0	0	1	1	PlantTrak	positive	YES
TRAPP	WB4-03-15	0	0	0	0	PlantTrak	negative
TRAPPSON	W4-1-11-02	0	1	0	1	PlantTrak	positive	YES
UNKNOWN	W4-1-07-09	1	1	1	ND	NA	positive	YES
UNKNOWN	W4-1-08-08	1	1	1	ND	NA	positive	YES
UNKNOWN	WB4-07-12	ND	0	0	0	PlantTrak	negative
UNKNOWN	W4-1-08-09	1	1	1	ND	NA	positive	YES
UNKNOWN # 01	W2-2 S Bldg 53	ND	0	0	0	PlantTrak	negative
UNKNOWN # 02	W2-2 south	ND	0	0	0	PlantTrak	negative
UNKNOWN # 03	W2-2-S	ND	0	0	0	PlantTrak	negative
UNKNOWN FROM WA3-10-33	WB3-09-06	0	0	0	0	PlantTrak	negative		81	negative
UNKNOWN FROM WA3-10-33	WB3-11-03	0	0	0	0	PlantTrak	negative
UNKNOWN FROM WA3-10-33	WB3-12-03	0	0	0	0	PlantTrak	negative
UTUADO	W3-1-05-04	0	0	1	1	PlantTrak	positive	YES
VERO BEACH (G.R.D.)	WB4-06-01	0	0	0	0	PlantTrak	negative
VERO BEACH (G.R.D.)	WB4-06-03	0	0	0	0	PlantTrak	negative
VERO BEACH (G.R.D.)	W3-1-11-01	0	1	1	ND	NA	positive	YES
VERO BEACH NO. 01	WA2-13-32.1	1	1	1	ND	NA	positive	YES
VERO BEACH NO. 1	WB4-02-06	0	0	0	0	PlantTrak	negative		79	negative
VERO BEACH NO. 15	WB4-06-04	0	0	0	0	PlantTrak	negative		101	negative
WALDIN	WB3-11-05	0	0	0	0	PlantTrak	negative
WALDIN	WB3-11-06	ND	ND	0	0	PlantTrak	negative
WALDIN	WB4-09-04	0	0	0	0	PlantTrak	negative
WALDIN	WB4-09-05	0	0	0	0	PlantTrak	negative
WALDIN	WB4-09-06	0	0	0	0	PlantTrak	negative
WALDIN	W3-1-07-02	0	0	0	1	PlantTrak	positive	YES
WALDIN ROOTSTOCK (PREV. WILSON POPENOE)	WB4-05-04	0	0	0	0	PlantTrak	negative
WESTER	W4-1-12-02	0	0	0	0	PlantTrak	negative
WILSON POPENOE	W4-1-05-16	1	1	1	1	PlantTrak	positive	YES
WINTER MEXICAN	WB4-01-15	0	0	0	0	PlantTrak	negative
WINTER MEXICAN	WB4-01-14	0	0	0	1	Cutting	positive	YES	27, 58	positive
YAMA 003	WB4-08-04	0	0	0	0	PlantTrak	negative
YAMA 003	W3-1-14-04	1	0	1	ND	NA	positive	YES
YAMA 381	W3-1-15-01	0	0	0	0	PlantTrak	negative
YAMA 381	WB4-08-07	0	0	0	0	PlantTrak	negative		52	negative
YAMA 381	WB4-08-08	0	0	0	0	PlantTrak	negative
YAMA 423	WB4-08-11	0	0	0	0	PlantTrak	negative
YON	WB4-01-19	0	0	0	0	PlantTrak	negative
YON	WB4-01-21	0	0	0	0	PlantTrak	negative		214	negative
YON	W3-1-03-02	0	1	1	ND	NA	positive	YES
YOUNG 1	WB4-08-16	0	0	0	0	PlantTrak	negative		200, 201	negative
YOUNG 1	WB4-08-17	0	0	0	0	PlantTrak	negative
YOUNG 1	WB4-08-18	0	0	0	0	PlantTrak	negative
YOUNG NO.2	WB4-08-20	0	0	0	0	PlantTrak	negative
YOUNG NO.2	WB4-08-21	0	0	0	0	PlantTrak	negative
YOUNG SLIPSKIN	W3-1-15-04	1	1	1	ND	NA	positive	YES
YOUNG SPECIAL	W3-1-13-04	1	1	1	ND	NA	positive	YES
YOUNG SPECIAL	W3-1-15-05	1	1	0	1	PlantTrak	positive	YES
YUCATAN 3	WB4-04-15	ND	ND	0	0	PlantTrak	negative
ZAPATAGUA 2	WB3-13-12	ND	ND	0	0	PlantTrak	negative

## Sheet: S2
Table S2: ASBVd Fluidigm 49:1 negative to positive pools (samples prepared by PlantTrak leaf puncher) and FDWSRU graft dilutions (samples prepared by manual cutting). Multiplex refers to assay performed with ASBVd and GAPDH multiplexed in the reverse transcription. ”No amp” indicates no amplification.
Sample ID (cultivar)	CT ave	CT sd	CT ave with multiplex	CT sd with multiplex
49NCto1PC_1	5	0.1	6.9	0.1
49NCto1PC_2	4.8	0.1	7.2	0.5
49NCto1PC_3	5.2	0.1	7.7	0.2
16 (ESCOBAR)	17.9	0.6	25.6	0.6
16_50	29.2	0.7	35	0.7
16_100	29.1	0.8	36.1	1.1
21 (ARGUI1)	20.1	0.5	26.2	0.7
21_50	27.8	0.6	37.3	1.1
21_100	28.2	0.6	37.3	1.1
24 (TAMAYO)	19	0.4	25.7	0.6
24_50	27.2	0.6	32.7	0.6
24_100	No amp	0	30.3	1.1
30 (LAPISCINA)	18.9	0.4	26.7	0.5
30_50	No amp	0	36.5	0.9
30_100	No amp	0	No amp	0
36 (DARIAN)	11	0.3	21.8	0.5
36_50	22.3	0.6	29.6	0.9
36_100	No amp	0	32.5	1
95 (BOOTH#3)	6.7	0.2	11.4	0.4
95_50	18.7	0.5	23.7	0.7
95_100	22.1	0.7	27.2	0.9
97 (NUBIGENA)	8.2	0.2	20.4	0.6
97_50	20.8	0.6	28.8	0.6
97_100	24.5	0.8	25.9	0.7
107 (PINKERTON)	6.1	0.2	9.5	0.3
107_50	16.6	0.7	19.6	0.6
107_100	20.9	0.6	21.5	0.7
110 (DADESDLG)	7.8	0.6	12.9	0.3
110_50	20.5	0.5	24	0.4
110_100	24.3	0.5	25.7	0.4
111 (PETERSON)	9.3	0.4	22.5	0.7
111_50	22.2	0.7	34.1	1.1
111_100	28.6	0.8	26.5	0.9
117 (HONALINDO1)	8.8	0.4	20.4	0.6
117_50	21.5	0.6	30.5	0.8
117_100	27	0.8	31.5	1.1
